# Supplementary material for: Coordinatively Unsaturated Nickel Nitroxyl Complex: Structure, Physicochemical Properties, and Reactivity toward Dioxygen
Source: Molecules. 2023 Aug 23;28(17):6206. doi: 10.3390/molecules28176206 (PMC10489029; doi:10.3390/molecules28176206)
Supplement: Supplementary file 1 [file molecules-28-06206-s001.zip]

Archive with 1 entries (1 files):
- molecules-2564965-supplementary.pdf
